# Supplementary material for: NTRK fusions and concomitant immune and genomic landscape detected by DNA and RNA comprehensive genomic profiling in a large healthcare system
Source: Front Med (Lausanne). 2026 Apr 2;13:1764392. doi: 10.3389/fmed.2026.1764392 (PMC13083097; doi:10.3389/fmed.2026.1764392)
Supplement: Supplementary file 1 [file Data_Sheet_1.xlsx]

## Sheet: 20260213_NTRK_N41_FinalforPaper
PATIENT_NUMBER	AGE_AT_TEST_ORDER_DT	GENDER	RACE	ETHNICITY	ONCOTREE_CD	ONCOTREE_SUBTYPE	CANCER_STAGE	TEST	NTRK_GENE	FUSION	ACTIONABLE_NTRK_FUSION	KNOWN_PARTNER_ONCOMINE	PREVIOUSLY_OBSERVED	TMB	MSI	PDL1	All_pathogenic_cooccuring	All_VUS_cooccuring	Actionablilty_levels1or2_outsideNTRK	Highest_LOE_nonNTRK
25	75	Male	White	Not of Hispanic, Latino/a or Spanish Origin	LUAD	Lung	4A	tst170	NTRK3	EML4-NTRK3	yes	no	yes	Low	Stable	Negative	TP53,EML4_NTRK3	TMB_low	No	3
12	41	Female	Unknown to patient	Unknown	MBC	Breast	NA	tst170	NTRK3	CRTC3-NTRK3	yes	no	yes	Low	Stable	Negative	ARID1A,RPS6KB1,CCND1,CRTC3_NTRK3	MSI_stable,TFRC,MLLT3,SLX4,TMB_low,NF1	No	None
21	68	Female	White	Not of Hispanic, Latino/a or Spanish Origin	LUAD	Lung	3B	tso500	NTRK1	TPM3-NTRK1	yes	yes	yes	Low	Stable	Negative	TPM3_NTRK1	KMT2A,SPEN,SOX17,MSI_stable,PDGFRB,APC,FAT1,RAD50,TMB_low,EP300	NA - no other pathogenic variants	NA
38	72	Female	White	Not of Hispanic, Latino/a or Spanish Origin	THPA	Thyroid	2	tso500	NTRK1	TPM3-NTRK1	yes	yes	yes	Low	Stable	Negative	TPM3_NTRK1	MAP3K1,KMT2D,SUZ12,BRCA2,ZNF217,CIC,KMT2C,INHA,TMB_low,MSI_stable,CD79A,JAK3,AXIN1,ASXL1,EGFR	NA - no other pathogenic variants	NA
15	30	Male	Other Race	Not of Hispanic, Latino/a or Spanish Origin	DIFG	CNS/Brain	88	tso500	NTRK2	SOX6-NTRK2	yes	no	yes, https://www.ncbi.nlm.nih.gov/pmc/articles/PMC10119244/	Low	Stable	Negative	KMT2C,IDH1,SOX6_NTRK2,TP53	MSI_stable,PIK3C2B,PRDM1,SPTA1,TET1,SMO,ACVR1,MITF,SPEN,TMB_low,KDM5A,ATRX,FANCA,MAP3K14	No	3
19	60	Male	White	Not of Hispanic, Latino/a or Spanish Origin	SACA	Head and Neck	4A	tso500	NTRK3	ETV6-NTRK3	yes	yes	yes	Low	Stable	Negative	ETV6_NTRK3	NSD1,IGF1R,BCL2L2,KDM5A,VTCN1,BRD4,REL,FLT3,MSI_stable,ERBB2,TMB_low	NA - no other pathogenic variants	NA
8	92	Female	White	Not of Hispanic, Latino/a or Spanish Origin	COADREAD	Bowel/CRC	99	tso500	NTRK3	EML4-NTRK3	yes	no	yes	High	High	Negative	MSI_high,ARID1B,RPTOR,CIC,BLM,PALB2,SOX9,ATRX,KDM5C,BLM,FUBP1,SETD2,B2M,MSH3,TP53,KMT2A,TSC1,MLH1,B2M,PLCG2,EML4,FAT1,AXIN1,CEBPA,RNF43,ATR,EML4_NTRK3,BRCA2,TET1,PRKDC,RAD50,BCL10,TMB_high,FBXW7,ASXL1,FANCI,TGFBR2	POLE,CCND1,DOT1L,ALOX12B,MAP2K2,SH2B3,MUTYH,JUN,RANBP2,FLI1,MSH6,NCOR1,SPEN,PDCD1,JAK3,DNMT1,SOX2,NF1,TP63,LZTR1,INHA,RBM10,FGFR4,PIK3CD,ZFHX3,CRKL,KMT2A,TRAF7,CARD11,SPEN,KMT2D,FGFR2,ASXL2,TGFBR2,TERT,ERBB4,ANKRD11,MGA,SPEN,ERBB4,ERBB4,PAK5,ATM,BORCS8-MEF2B,GNAS,WT1,PIK3CD,CARD11,ZFHX3,PIK3CB,CSF3R,POLD1,PLCG2,SF3B1,FLT1,PTPRD,MYC,MDC1,FGF19,PREX2,SPTA1,PGR,INHBA,RPTOR,NCOR1,SOX17,ABL1,NOTCH1,NT…	Yes	1
33	64	Female	White	Not of Hispanic, Latino/a or Spanish Origin	THPD	Thyroid	4C	tso500	NTRK3	TFG-NTRK3	yes	yes	yes	Low	Stable	Negative	TFG_NTRK3,TERT	CDKN1B,MSI_stable,TMB_low,CSNK1A1,BIRC3,PALB2,JAK2,RB1,SETD2,PALB2,ANKRD11,EPCAM,MSH2,RASA1,SUFU	No	None
9	75	Male	White	Not of Hispanic, Latino/a or Spanish Origin	COADREAD	Bowel/CRC	1	tso500	NTRK3	EML4-NTRK3	no	NA	yes	High	High	Negative	TP53,FBXW7,CASP8,CHD2,B2M,KMT2D,CTCF,TP53,MSI_high,ARID1A,B2M,PRKDC,TMB_high,HNF1A,EML4_NTRK3	ANKRD26,KAT6A,LRP1B,ERBB4,H3-4,CTNNB1,PRKDC,ROS1,H3-4,GNAS,PMS1,MSH2,KMT2D,JAK3,SMC3,IRS1,FGFR2,MAP3K1,PIK3CG,KMT2C,EP300,INPP4A,ZFHX3,SYNE1,HSP90AA1,RUNX1,GRM3,KMT2B,KDM5C,MSH2,SMARCD1,KMT2B,MAPK1,PARP1,NRG1,ASXL2,FGFR3,RPS6KB1,NOTCH3,BRCA2,EPHA7,IRS2,NAB2,MCL1,ADGRA2,FH,GNA11,ADGRA2,NOTCH2,KDM5A	Yes	1
22	81	Male	White	Not of Hispanic, Latino/a or Spanish Origin	NSCLC	Lung	3B	tso500	NTRK1	CD74-NTRK1	yes	yes	yes	Low	Stable	Negative	SETD2,FAT1,CD74_NTRK1,TP53	BRCA2,MAP3K14,PGR,LAMP1,NFE2L2,KMT2C,TMB_low,PIK3CG,SETBP1,MSI_stable,PAK1,FANCA,FLT3,DICER1,NOTCH1	No	None
23	58	Male	White	Not of Hispanic, Latino/a or Spanish Origin	LUAD	Lung	1A2	tso500	NTRK1	EPS15-NTRK1	yes	no	yes	Low	Stable	Negative	EPS15_NTRK1	NF1,MSI_stable,IGF1R,KMT2A,TMB_low,ETV5	NA - no other pathogenic variants	NA
2	63	Female	White	Not of Hispanic, Latino/a or Spanish Origin	COADREAD	Bowel/CRC	3C	tso500	NTRK1	SFPQ-NTRK1	yes	no	yes	High	High	Negative	BLM,GATA3,CDH1,ARID1B,SLIT2,MSI_high,TGFBR2,CASP8,MSH6,KMT2D,HNF1A,MSH3,BLM,BCL10,TET1,CHD2,PPM1D,POLE,TP53,KIT,SFPQ_NTRK1,FLCN,RAD50,KMT2C,TET2,PIK3R1,ATRX,PRKDC,PIK3R3,ASXL1,TMB_high,RNF43	ARID2,TOP2A,MLH1,NCOR1,BMPR1A,ATR,IKZF1,PDGFRA,ERBB3,PIK3CD,NOTCH2,ERG,NFKBIA,MDC1,CD276,TSC2,ASXL1,ZFHX3,PTPRS,ZBTB2,FLT4,MST1R,TGFBR2,NRG1,ATM,ARFRP1,PAX8,FGF1,RUNX1T1,CDK4,FANCC,CDK12,SLX4,SPEN,NEGR1,KDM6A,PIK3CG,EML4,TMEM127,CDC73,AXL,NOTCH2,EGFR,INPP4B,ALK,KMT2C,BRD4,DDX41,EPHB1,NUTM1,MALT1,EMSY,GID4,LRP1B,FANCG,MSH2,FLT4,PRKDC,GRIN2A,PRKDC,CDC73,KMT2B,EGFR,MAP2K4,RECQL4,FLCN,PGR,SMARCD1,FGF…	Yes	1
34	52	Female	White	Not of Hispanic, Latino/a or Spanish Origin	THPA	Thyroid	1	tso500	NTRK3	EML4-NTRK3	yes	no	yes	Low	Stable	Negative	EML4_NTRK3	PIK3C2G,TMB_low,MSI_stable	NA - no other pathogenic variants	NA
27	73	Male	Other Race	Hispanic or Latino	PAAD	Pancreatic	4A	tso500	NTRK1	LMNA-NTRK1	yes	NA	yes	Low	Stable	Positive	CASP8,LMNA_NTRK1,SMAD4,TP53	KIT,FYN,LATS2,RECQL4,ALK,PIK3C3,KMT2B,ERBB2,KDM5A,RAD51B,MYB,MDC1,NOTCH4,RPTOR,KLHL6,TMB_low,MSI_stable,ATM,TET1	No	None
39	84	Female	White	Not of Hispanic, Latino/a or Spanish Origin	THPA	Thyroid	4C	tso500	NTRK1	TPM3-NTRK1	yes	yes	yes	Low	Stable	Positive	MUTYH,PIK3CA,TPM3_NTRK1,TERT	DAXX,ETV1,H1-2,TMB_low,MSI_stable,TSC1,JAK3,KEL	No	4
3	66	Female	White	Not of Hispanic, Latino/a or Spanish Origin	COAD	Bowel/CRC	4A	tso500	NTRK1	LMNA-NTRK1	yes	NA	yes	High	High	Negative	APC,KMT2A,MSH3,KEAP1,MSI_high,PAX5,LMNA_NTRK1,BRCA1,JAK1,ATR,TGFBR2,JAK1,KDM6A,HNF1A,NBN,HRAS,FAT1,EP300,MGA,APC,TP63,BCOR,TMB_high	NRG1,MGA,EPHA5,BRAF,ALK,EML4,BCORL1,BMPR1A,H3-4,RAD51B,AURKB,MAP3K13,INSR,FAT1,TMPRSS2,ROS1,ZNF217,PRKCI,STAT4,ERBB3,MTOR,MEN1,ARID1B,PAK1,IFNGR1,CUX1,IGF1R,PHF6,FAT1,AURKB,BCR,IRS2,FRS2,ATR,LMO1,KDM5A,MTOR,FLI1,TGFBR2,IRS2,STAG1,PLCG2,MRE11,RUNX1T1,CUX1,PRKDC,FAT1,ARID1B,DHX15,KDM6A,LMO1,LRP1B,CDK12,ALOX12B,FAT1,CHD4,MET,KIT,BCR,PDCD1LG2,TOP2A,IRS1,GATA2,SMO,TSC2,CSNK1A1,EPHA7,FGF6,ASXL2,XIAP,CD…	Yes	1
32	6	Female	Black or African American	Not of Hispanic, Latino/a or Spanish Origin	RCSNOS	Soft Tissue	1A	tso500	NTRK3	EML4-NTRK3	yes	no	yes	Low	Stable	Negative	EML4_NTRK3,CHEK2	IDH1,IDH2,CUX1,HNF1A,TMB_low,ARID2,ZFHX3,MSI_stable,PRKDC,AR	No	None
31	80	Male	White	Not of Hispanic, Latino/a or Spanish Origin	MEL	Skin	3A	tso500	NTRK3	SYNRG-NTRK3	no	NA	no	High	Stable	Negative	BRAF,NRAS,TMB_high,TERT,SYNRG_NTRK3	RPS6KA4,NTRK1,GPS2,APC,BCR,STAT3,ROS1,MSI_stable,DOT1L,HGF,CHEK1,SYNRG_NTRK3	Yes	1
24	76	Female	Unknown	Not of Hispanic, Latino/a or Spanish Origin	NSCLC	Lung	4	tso500	NTRK1	C1orf105-NTRK1	no	NA	no	High	Stable	Negative	STK11,CREBBP,TP53,NOTCH4,BARD1,KDM5C,TMB_high,C1orf105_NTRK1	ZFHX3,KMT2C,PTPRD,FAT1,NUP93,LRP1B,ALK,NOTCH3,GATA4,ARID2,MSI_stable,MAP3K13,RAD54L,ADGRA2,IRS1,ZFHX3,FGF9,NCOA3,APC,PIK3R2,GRIN2A,RANBP2,KMT2D,FANCA,FGF1,PTPRD,FANCD2,SOX2,KMT2C,PRKDC,FLI1,ZRSR2,MAP3K1,MAP3K4,KDM5C	Yes	1
13	51	Female	White	Not of Hispanic, Latino/a or Spanish Origin	BRCNOS	Breast	4	tso500	NTRK3	ETV6-NTRK3	yes	NA	yes	Low	Stable	Negative	TERT,RYBP,ETV6_NTRK3	SMO,PIK3CG,NTRK1,FAT1,TMB_low,BRCA2,PTCH1,KMT2B,MSI_stable,FAT1,FGFR3	No	None
26	88	Female	White	Not of Hispanic, Latino/a or Spanish Origin	LUAD	Lung	4A	tso500	NTRK3	ARRDC4-NTRK3	yes	NA	no	Low	Stable	Negative	TP53,MYCN,ARRDC4_NTRK3,KRAS	SMARCA4,MSI_stable,TMPRSS2,PRKDC,VTCN1,EGFR,RPS6KA4,POLE,TET1,SOX17,HIST1H3E,CIC,ETV6,NOTCH1,NCOA3,TMB_low	No	4
16	38	Female	White	Not of Hispanic, Latino/a or Spanish Origin	MNET	CNS/Brain	4	tso500	NTRK2	KANK2-NTRK2	yes	NA	yes	Low	Stable	Negative	SETD2,ATRX,KANK2_NTRK2	NSD1,IL7R,MSI_stable,TMB_low,ASXL2,POLE,SLIT2	No	None
4	78	Female	White	Not of Hispanic, Latino/a or Spanish Origin	COAD	Bowel/CRC	3B	tso500	NTRK1	TPR-NTRK1	yes	NA	yes	High	High	Negative	AXIN1,FANCD2,KMT2D,SPEN,MSH3,MSH6,ATM,KMT2B,PTPRS,BCL10,PARP1,TMB_high,SMAD2,TPR_NTRK1,TP53,PALB2,ZFHX3,MSI_high,JAK1,TGFBR2,KMT2C,PHF6,TP53,BLM,PIK3R2,JAK1,TSC2,RNF43,MSH3,ATR,MSH3,SOX9,SOX9,RASA1,MGA,BCORL1,RAD50,CIC	SMARCA4,FANCA,ZFHX3,NCOR1,MYD88,FGF10,PIK3CD,ZNF217,ERG,KEL,ZRSR2,RASA1,KMT2D,CBL,NOTCH2,CARD11,FGFR3,IRS1,CHEK2,MAP3K1,H1-2,FGF14,GNAS,JAK1,NTRK1,BLM,GNAS,RAD54L,HRAS,KLHL6,POLD1,GNA11,ZFHX3,FUBP1,SMC3,MAGI2,TAF1,MDM2,KDM5A,PTPRD,FLT4,SMO,LRP1B,FGFR1,PLCG2,BAP1,DNMT3A,FANCD2,ANKRD26,PIK3C2B,WT1,CXCR4,DNMT3A,STAT5B,IFNGR1,DICER1,SPEN,STK11,AURKA,BARD1,MTOR,PRKCI,CHD2,SETBP1,MYC,JAK3,TGFBR2,SDHA,P…	Yes	1
20	46	Female	White	Hispanic or Latino	SACA	Head and Neck	3C	tso500	NTRK3	ETV6-NTRK3	yes	NA	yes	Low	Stable	Positive	ETV6_NTRK3	KDR,IRF2,MED12,AR,CUL3,ANKRD26,MSI_stable,TMB_low,PRKDC,JAK3,STAT4,CHD4	NA - no other pathogenic variants	NA
30	78	Male	White	Not of Hispanic, Latino/a or Spanish Origin	PRAD	Prostate	4B	tso500	NTRK2	KCND3-NTRK2	no	NA	no	Low	Stable	Negative	TMPRSS2_ETV4,KCND3_NTRK2	IRS1,POLE,CASP8,BRCA2,FOXA1,NUTM1,TMB_low,EP300,EML4,INPP4B,PTPRS,ARID1B,MSI_stable,AKT1,NOTCH3,FGF19	No	None
5	71	Female	White	Not of Hispanic, Latino/a or Spanish Origin	COAD	Bowel/CRC	1	tso500	NTRK1	TPM3-NTRK1	no	NA	yes	High	High	Negative	ARID1A,PTCH1,KDM5C,MSI_high,FBXW7,BCORL1,TMB_high,RAD50,RNF43,RNF43,MSH6,MSH6,NOTCH1,TGFBR2,MGA,TPM3_NTRK1	HLA-A,BARD1,CHD4,FLT3,SLIT2,MLH1,IGF1R,TGFBR2,CHD4,GPS2,ANKRD26,NTRK3,PMS1,RICTOR,TSC2,RAF1,PTCH1,FLT4,LRP1B,RPS6KA4,CHD4,PRKDC,ANKRD26,MGA,LATS2,KMT2D,PLCG2,ABL1,PREX2,KMT2A,ARID1B,CREBBP,CSF3R,FGFR2,CASP8,ADGRA2,PIK3C2G,PRKDC,FLT4,ARID5B,CD79A,SMARCB1,CSF1R,POLE	Yes	1
17	43	Female	Unknown to patient	Not of Hispanic, Latino/a or Spanish Origin	PAST	CNS/Brain	1	tso500	NTRK2	FMN2-NTRK2	yes	NA	yes	Unknown	Unknown	Negative	FMN2_NTRK2	NA	DNA - QNS	NA
10	74	Female	White	Not of Hispanic, Latino/a or Spanish Origin	COAD	Bowel/CRC	2	tso500	NTRK3	EML4-NTRK3	yes	no	yes	High	High	Negative	B2M,B2M,EML4_NTRK3,RAD50,TGFBR2,TCF7L2,ZFHX3,MSH3,CREBBP,TP53,TP53,APC,PTPRD,FUBP1,ATM,RNF43,PPM1D,SPEN,TGFBR2,BCOR,MSH3,BBC3,ASXL1,FOXP1,AXIN1,TMB_high,CREBBP,MITF,NOTCH4,ARID1A,MEN1,KMT2A,NOTCH3,CREBBP,BCORL1,ZFHX3,RECQL4,CYLD,CHEK1,CDKN2B,TP53,MSI_high,ABRAXAS1	STK11,MRE11,GLI1,DOT1L,PDGFRA,BRD4,FGFR4,ANKRD26,FUBP1,LRP1B,JAK1,NTRK1,MST1,FGFR2,CHD2,ADGRA2,EIF4A2,HIST1H3C,PRKDC,ARFRP1,CARD11,MAPK1,BRCA2,KIT,ABL1,CD79A,VTCN1,SETD2,LRP1B,TFE3,HSD3B1,ATR,NRG1,PTPRT,BRAF,AR,ATRX,PAX3,EPHA5,FAT1,DDR2,ETV1,MYOD1,RET,ABL2,NCOA3,KDM5C,SPTA1,SETD2,SMC1A,FOXP1,JAK3,ATM,ABL2,PTCH1,PRSS8,RANBP2,CDK12,SMARCD1,MST1R,ADGRA2,YAP1,IRS2,SPEN,WT1,FAT1,ATR,RECQL4,KMT2D,KAT6A…	Yes	1
6	60	Female	White	Not of Hispanic, Latino/a or Spanish Origin	COAD	Bowel/CRC	1	tso500	NTRK1	TPM3-NTRK1	yes	NA	yes	High	High	Negative	MSH3,ATM,CDC73,TET2,BAP1,CD274,TMB_high,BRCA2,RNF43,MSI_high,PDCD1LG2,FBXW7,MGA,TET1,KMT2D,PALB2,JAK2,RNF43,ZFHX3,TCF7L2,HNF1A,TGFBR2,TPM3_NTRK1,ATM	PBRM1,PTCH1,PRKDC,SUZ12,CARD11,BCORL1,CDKN2B,MED12,BCORL1,ABL1,AR,SPTA1,JAK1,INHBA,ANKRD26,PTPRS,TGFBR2,RPS6KA4,CTNNB1,RPS6KB2,FRS2,BRAF,NF2,CASP8,ZBTB2,MAP3K1,MAP3K14,RICTOR,ERBB2,KDM5A,DNMT1,DOT1L,BCOR,RANBP2,KDM5A,ATM,MAP3K1,CARD11,TNFRSF14,TNFRSF14,POLE,BRCA2,GRM3,RECQL4,EED,MED12,MST1R,VHL,PMS2,SLIT2,MGA,RPTOR,PTPRT,TET2,NBN,MAP3K4,TSC1,TET1,RBM10,POLD1,EP300,IGF1,SDHA,NRG1,ESR1,PDCD1,CASP8,…	Yes	1
14	60	Female	White	Not of Hispanic, Latino/a or Spanish Origin	IDC	Breast	3C	tso500	NTRK3	DERL1-NTRK3	no	NA	no	Low	Stable	Positive	CUX1,BRCA2,AKT1,NF1,TP53,MYC,DERL1_NTRK3	ABL1,MST1R,PIK3C2B,TSHR,PLCG2,TMB_low,CXCR4,DNMT3B,ASXL1,MSI_stable,ERCC3,STAT5B,PAK1,MAP3K1,SLIT2,NOTCH3,SMC3	No	3
40	79	Female	White	Not of Hispanic, Latino/a or Spanish Origin	THPA	Thyroid	3	tso500	NTRK1	TPR-NTRK1	yes	NA	yes	Low	Stable	Negative	TERT,TPR_NTRK1,BRAF,MTOR,PIK3CA	ID3,PARP1,CDK12,ATRX,MSI_stable,TFE3,LZTR1,CDK6,ANKRD11,TMB_low	No	3
1	70	Male	White	Not of Hispanic, Latino/a or Spanish Origin	BLCA	Bladder	0A	tso500	NTRK2	IARS-NTRK2	no	NA	yes, https://www.ncbi.nlm.nih.gov/pmc/articles/PMC9405289/	Low	Stable	Positive	TERT,MGA,TP53,IARS_NTRK2	MAP3K1,TSC2,SDHA,DOT1L,ATM,LRP1B,TMB_low,RAD50,MAP2K2,MSI_stable,NUTM1,FAT1,ROS1,LRP1B,KIT,ANKRD11,RUNX1T1,KDM5A	No	None
7	73	Male	Other Race	Hispanic or Latino	COAD	Bowel/CRC	4	tso500	NTRK2	SLC28A3-NTRK2	no	NA	unclear, https://oncologypro.esmo.org/meeting-resources/esmo-virtual-congress-2020/the-landscape-of-ntrk-fusions-in-chinese-sarcoma-patients	Low	Stable	Positive	KRAS,APC,SLC28A3_NTRK2	SNCAIP,ERCC3,KDR,DDR2,TMB_low,MSI_stable,PTPRS,CD276,ACVR1B,TET1,TGFBR1,RET,H3-3A,AXIN1	No	4
35	39	Female	White	Not of Hispanic, Latino/a or Spanish Origin	THPA	Thyroid	1	tso500	NTRK3	EML4-NTRK3	yes	NA	yes	Low	Stable	Negative	EML4_NTRK3	GID4,MSI_stable,POLE,ROS1,SETBP1,EML4,BLM,ETV5,LRP1B,NSD1,TMB_low	NA - no other pathogenic variants	NA
18	70	Female	White	Not of Hispanic, Latino/a or Spanish Origin	NPC	Head and Neck	3	tso500	NTRK2	IMMP2L-NTRK2	no	NA	no	Low	Stable	Positive	FGFR3_TACC3,TP53,SPOP,IMMP2L_NTRK2	PLK2,MSI_stable,GATA6,NCOA3,ESR1,ARAF,POLD1,DHX15,GID4,TMB_low,ALK	No	3
11	59	Male	Other Race	Another Hispanic, Latino/a or Spanish Origin	COAD	Bowel/CRC	4	tso500	NTRK3	IDH2-NTRK3	no	NA	no	Low	Stable	Negative	APC,APC,KRAS,IDH2_NTRK3	SMAD4,MLLT3,KMT2B,POLE,ZFHX3,BIRC3,PMS2,CDKN2B,MET,ZFHX3,MSI_stable,MET,PREX2,TMB_low,NOTCH2,BCORL1,CCNE1	No	4
41	28	Female	White	Not of Hispanic, Latino/a or Spanish Origin	THPA	Thyroid	2	tso500	NTRK1	TPR-NTRK1	yes	yes	yes	Low	Stable	Negative	TPR_NTRK1	MAP3K4,TMB_low,BRIP1,MSI_stable,PLCG2,ATM,NTRK1	NA - no other pathogenic variants	NA
29	57	Male	White	Not of Hispanic, Latino/a or Spanish Origin	PRAD	Prostate	4	tso500	NTRK1	RGL1-NTRK1	no	NA	no	Low	Stable	Negative	PTEN,ARID1A,MDM4,EEA1_BRAF,RGL1_NTRK1	TMB_low,FANCI,KMT2D,MDM4,LATS1,MSI_stable,PIK3C2G,CDK12,DDX59_NOTCH2,LATS2,DICER1,EMSY	No	3
36	75	Male	White	Not of Hispanic, Latino/a or Spanish Origin	THPA	Thyroid	4B	tso500	NTRK3	ETV6-NTRK3	yes	yes	yes	Low	Stable	Negative	ETV6_NTRK3	KMT2C,TMB_low,MSI_stable,ZFHX3,ETV6,STK11	NA - no other pathogenic variants	NA
37	73	Female	White	Not of Hispanic, Latino/a or Spanish Origin	THME	Thyroid	4A	tso500	NTRK3	KANK1-NTRK3	yes	NA	yes	Low	Stable	Negative	DNMT3A,KDM5C,KANK1_NTRK3	ROS1,TMB_low,RAD50,KIT,FANCD2,APC,NRG1,MSI_stable,IRF4,TMPRSS2,FAT1,PAX3	No	None
28	62	Female	White	Not of Hispanic, Latino/a or Spanish Origin	PSEC	Peritoneum	3C	tso500	NTRK3	SEMA4B-NTRK3	yes	NA	yes	Low	Stable	Negative	TP53,SEMA4B_NTRK3,SDHB	TMB_low,NCOA3,KDM5A,DOT1L,MSI_stable,SUFU,EPCAM,EGFR_VSTM2A,APC,ATM,NOTCH3,APC,NFKBIA,KEAP1	No	None
